# Supplementary material for: Overexpression of a Phosphate Starvation Response AP2/ERF Gene From Physic Nut in Arabidopsis Alters Root Morphological Traits and Phosphate Starvation-Induced Anthocyanin Accumulation
Source: Front Plant Sci. 2018 Aug 20;9:1186. doi: 10.3389/fpls.2018.01186 (PMC6109760; doi:10.3389/fpls.2018.01186)
Supplement: TABLE S1 — Primers used in this study. [file Table_1.XLSX]

## Sheet: Sheet1
Table S1. Primers used in this study
Genes	Accession No. in GenBank	Forward (5`→3`)	Reverse (5`→3`)	Restriction sites
Gene cloning
JcERF035	JCGZ_24071	GCGAGCTCAAGATTTGAACTGAGAAATATGGC	GCTCTAGAAAATTTAAAGAGCTGCCCAATC	Sac I/ Xba I
Semi-quantitative RT-PCR
JcERF035	JCGZ_24071	ATCTATAATAGCAAAACAGCACCAGT	TTTGGGCTTGGATTTGGAGA
miRNA399b		TTTCATCTCCTGTAATGGGGTAG	GGATAATCATCAGCAGCATCTCTT
MT4/IPS2		TTCCTTTTGAAATCTCTCGTTGC	TGATAATCTGACTCGCCCTTGTG
SPX family genes	JCGZ_19872	CTGTTCTCCTTCCACCACCG	TGCTCTGTTCCTTTAGATGCTCAAT
	JCGZ_19873	GTTCGCTTTCTTCAGTGTCTCC	CCCCAATCTATTACAATGTCCCA
	JCGZ_18256	ATCTCTTGTGACGAGGACTCTGTT	CCCATTGATCTACTCATTTCTTCTG
	JCGZ_06151	GAAGCACAACAAGCGGACAG	AAAAGAGGCGACGAAGCATT
	JCGZ_13334	GGAGAGATGGTTTTGCTGGAG	CAAGTCAGTGGTGAAGAAAGGC
	JCGZ_02360	TTGAGACCACAGCAGCAGAAAG	CAAGGCAAACACACTGAAAACG
	JCGZ_20678	ATGGTGAAGGAGAATGCGATG	GAACCGAAGTAGTATGAGGTAACAAC
	JCGZ_15643	CTACTGGTTGGTTTGATAGGTCTGC	CTCTTTACTGCTTGTATGTTTTGGC
	JCGZ_14570	AGGAGGAAGAGAAGCAATAATAGC	GAGAGGAGGCAAAGAAAAGTGAT
	JCGZ_07171	TTTAGTTCGTGTGCCCTTTATCC	CAGTCTGCTACATCTTCAGTTGCTT
PHT1 genes	JCGZ_08040	ATGGAGGTTGATACTGATGCTTG	GGCTCGTCTTCTGCTATTTGG
	JCGZ_02324	TCACTGGACCTTGGAGCCTAAT	AAATCTCTGCTGGAACAACAAATG
JcActin	JQ806331	TAATGGTCCCTCTGGATGTG	AGAAAAGAAAAGAAAAAAGCAGC
qRT-PCR
JcERF035	JCGZ_24071	GCCAATGGGATGAGACTGAGAAT	GGCACACCAAAATAAACCTGAA
JcActin	JQ806331	TAATGGTCCCTCTGGATGTG	AGAAAAGAAAAGAAAAAAGCAGC
aquaporin family genes
AtTIP1;1	AT2G36830	TCAACACCACACACGAGCAG	TGAAACCAACGGACAAGGATT
AtTIP2;2	AT4G17340	GCAGCGGGTCCCTTTAGC	CGTCTCCGTAGATGAGTCCAG
AtTIP2;3	AT5G47450	GTGCCAACATCCTCGCTGC	CTCACGGGTTTCTACCGCTTC
AtPIP2;2	AT2G37170	TGGGTTTGCGGTGTTTATGG	GAACCTGAAGCCCTTAGGACAA
AtPIP2;5	AT3G54820	CAATCACGGGCACTGGTATCA	GTGAGGCTGGCTCCTGAAAG
anthocyanin biosynthesis related genes
PAP1/MYB75	AT1G56650	AGGCTTCTAGGGAATAGGTGGTCTT	CGGTGTTGTAGGAATGGGCGTAAT
PAP2/MYB90	AT1G66390	CCATCTCAATGGTCTGCCAGAAGTT	TGTCGTCGCTTCAGGAACAATCG
CHI	AT3G55120	CGCCGTTCCTTCTCTATCTGTCAAG	AGCCACACAATTCTCCGTCACTTTC
CHS	AT5G13930	AAGTTGGTCTCACCTTCCATCTCCT	TGTCGCCCTCATCTTCTCTTCCTT
F3’H	AT5G07990	CAGGAAGAGGTTGGAACGCTAACG	GGCACGAAGTCTCCGATGTTGAAT
F3H	AT3G51240	AGTGACGGAGGAGTATAGTGAGAGG	TGTAGCAGCAAGGTAATGGTTCCAG
DFR	AT5G42800	TGGTCGGTCCATTCATCACAACG	CTTGGCGGCTGCTTGTTCGTATA
LDOX	AT4G22880	TCTACGAGGGCAAATGGGTCACT	TCCGGCAACGGCTTAAGAACAATC
UF3GT	AT5G54060	ATCGAATGAATCGTCAAGCATGAG	TGAGGGATAGAGATGGTGTGGAAAG
Pi starvation induced genes.
ACP5/PAP17	AT3G17790	TCATCGATCCTACCTAATTCATCA	ACCCCAATCTCCGATGACTA
At4/AtIPS2	AT5G03545	GAGCGATGAAGATTGCATGAAG	GATCGAAGTTGCCCAAACGA
PHT1;4	AT2G38940	TGATAAGCTCGGGAGGAAGA	TGGTTGCGGATAAAGGGTAG
PHR1	AT4G28610	AGCCAAAGCGTCCCAAAAT	GAAGTCCTGAAGAACCTCAAGATAAG
SQD2	AT5G01220	CGTTACAAGGCGATGAACTCTCACA	GACATTGCTTCAAGAACCACAAGGC
ATSPX1	AT5G20150	TTGTCAAGGAATCTGAGGCAATGCT	AAGGCAGCGATTGTGCTCTTCATAT
AtAction2	AT3G18780	GCACCCTGTTCTTCTTACCG	AACCCTCGTAGATTGGCACA
