# Supplementary material for: Overexpression of a Phosphate Starvation Response AP2/ERF Gene From Physic Nut in Arabidopsis Alters Root Morphological Traits and Phosphate Starvation-Induced Anthocyanin Accumulation
Source: Front Plant Sci. 2018 Aug 20;9:1186. doi: 10.3389/fpls.2018.01186 (PMC6109760; doi:10.3389/fpls.2018.01186)
Supplement: TABLE S3 — Expression levels of genes (TPM) involved in Pi homeostasis after 2 and 16 days of the P- and P+ treatments. [file Table_3.xlsx]

## Sheet: Sheet1
Table S3. Expression levels of genes (TPM) involved in Pi homeostasis after 2 and 16 days of the P- and P+ treatments.
	Roots					Leaves
#gene identifier	P+ 2d	P+ 16d	P- 2d	P- 16d		P+ 2d	P+ 16d	P- 2d	P- 16d		Abbreviation	AtBESTBLAST
JCGZ_01227	4.83	0.01	5.77	11.52		14.8	30.3	84.99	122.66		UGPP	AT3G56040 | Symbols: UGP3 | UDP-glucose pyrophosphorylase 3//The LPB1 Gene Is Important for Acclimation of Chlamydomonas reinhardtii to Phosphorus and Sulfur Deprivation.
JCGZ_07662	14.83	2.09	15.1	5.06		5.51	0.52	9.12	10.38		SQD1	AT4G33030 | SQD1, SULFOQUINOVOSYLDIACYLGLYCEROL 1
JCGZ_25045	31.03	25.75	48.35	90.03		33.21	30.3	225.24	528.32		SQD2	AT5G01220 | Symbols: SQD2 | sulfoquinovosyldiacylglycerol 2 involved in sulfolipid biosynthesis Lipid interacting regions in phosphate stress glycosyltransferase atDGD2 from Arabidopsis thaliana
JCGZ_13227	1.38	6.79	24.77	6.28		0.01	1.04	0.01	0.01		SUTR	AT5G19600 | Symbols: SULTR3;5 | sulfate transporter 3;5
JCGZ_11992	6.38	6.79	55.98	4.19		1.03	4.5	8.62	10.21		SUTR	AT1G22150 | Symbols: SULTR1;3 | sulfate transporter 1;3
JCGZ_06587	28.62	42.1	61.24	86.89		36.13	59.74	40.22	45.05		SUTR	AT5G13550 | Symbols: SULTR4;1 | sulfate transporter 4.1
JCGZ_12536	22.41	16.88	64.29	31.75		40.09	95.06	102.74	103.13		APK	AT5G67520 | adenylylsulfate kinase
JCGZ_09147	41.9	29.05	69.89	40.3		8.95	9	12	9.15		UGPE	AT2G34850 | maternal effect embryo arrest 25 (MEE25); FUNCTIONS IN: coenzyme binding, UDP-glucose 4-epimerase activity,
JCGZ_07065	13.45	13.4	20.02	16.23		22.37	35.32	62.18	69.16		MGD1	AT4G31780 | Symbols: MGD1, MGDA | monogalactosyl diacylglycerol synthase 1Encodes an A-type monogalactosyldiacylglycerol (MGDG) synthase. It represents the isoform responsible for the bulk of MGDG synthesis in Arabidopsis.Type B monogalactosyldiacylglycerol synthases are involved in phosphate starvation-induced lipid remodeling and are crucial for low-phosphate adaptation.
JCGZ_17008	22.41	6.61	66.84	64.9		3.79	4.68	370.22	384.36		MGD2	AT5G20410 | Symbols: MGD2, ATMGD2 | monogalactosyldiacylglycerol synthase 2 Encodes a type B monogalactosyldiacylglycerol (MGDG) synthase. Strongly induced by phosphate deprivation, and in non-photosynthetic tissues. Does not contribute to galactolipid synthesis under Pi-sufficient conditions but does under Pi starvation.
JCGZ_08759	30.34	33.58	37.83	17.62		90.85	158.26	149.71	226.5		DGD1	AT3G11670 | DGD1, DIGALACTOSYL DIACYLGLYCEROL DEFICIENT 1Responsible for the final assembly of galactolipids in photosynthetic membranes. Provides stability to the PS I core complex (e.g. subunits PsaD, PsaE).
JCGZ_14441	24.83	16.53	36.13	23.73		11.01	9.7	16.22	29.57		DGD2	AT4G00550 | Symbols: DGD2 | digalactosyl diacylglycerol deficient 2 encodes a UDP-galactose-dependent digalactosyldiacylglycerol(DGDG) synthase. Located in chloroplast outer membrane
JCGZ_11730	49.14	35.14	60.9	48.5		10.84	5.89	52.04	120.73		GDPD	AT1G74210 | Symbols: | Encodes a member of the glycerophosphodiester phosphodiesterase (GDPD) family.Characterization of the Arabidopsis glycerophosphodiester phosphodiesterase (GDPD) family reveals a role of the plastid-localized AtGDPD1 in maintaining cellular phosphate homeostasis under phosphate starvation
JCGZ_26833	652.57	289.67	846.14	697.03		60.57	41.04	1056.94	2342.41		GDPD	AT3G02040 | Symbols: SRG3 | senescence-related gene 3. Encodes a member of the glycerophosphodiester phosphodiesterase (GDPD) family. Has glycerophosphodiester phosphodiesterase activity. Functions in maintaining cellular phosphate homeostasis under phosphate starvation.
JCGZ_08040	1.72	1.91	4.75	3.66		0.86	0.69	2.53	17.6		PHT1	AT1G76430 | Symbols: PHT1;9
JCGZ_02324	23.1	55.15	139.44	87.24		0	0	21.12	47.17		PHT1	AT5G43360 | PHT1;3 | phosphate transporter 1;3
JCGZ_17699	36.03	42.28	22.39	112.89		12.9	11.43	51.2	138.86		PHT1	AT3G54700 | Symbols: PHT1;7; AT2G32830 PHT1;5
JCGZ_03295	16.55	12.18	326.38	77.47		0.01	0.01	0.01	0.01		PHT1	AT5G43360 | PHT1;3 | phosphate transporter 1;3////PHT1, PHT2, PHT3, and PHT4 family, which encode proteins involved in the acquisition of Pi across the plasma membrane, chloroplast, mitochondria, and Golgi, respectively
JCGZ_15612	1.38	12.7	38.17	10.64		1.72	0.52	0.51	1.76		RNS	AT1G26820 | Symbols: RNS3 | ribonuclease 3 The Arabidopsis ribonuclease gene RNS1 is tightly controlled in response to phosphate limitation.
JCGZ_15611	0.01	0.35	0.34	2.44		0.01	0.01	1.69	6.16		RNS	AT2G02990.1 (ATRNS1,RNS1) ribonuclease 1
JCGZ_22444	2.07	4	4.41	6.98		3.44	3.98	31.6	58.08		PAP	AT3G10150.1 | Symbols: ATPAP16, PAP16 | purple acid phosphatase 16
JCGZ_23669	1.72	2.09	3.22	7.33		0.01	0.35	0.01	0.01		PAP	AT3G52820.1 | Symbols: ATPAP22, PAP22 | purple acid phosphatase 22. LOCATED IN: endomembrane system;
JCGZ_04816	45	20.7	107.89	85.14		159.85	272.54	143.29	278.41		PAP	AT1G14700.1 | Symbols: PAP3, ATPAP3 | purple acid phosphatase 3. LOCATED IN: vacuole;
JCGZ_04499	5	0.35	5.26	11.69		1.03	1.21	8.96	19.36		PAP	AT2G27190.1 | PAP12, ATPAP12 Biochemical and molecular characterization of AtPAP12 and AtPAP26: the predominant purple acid phosphatase isozymes secreted by phosphate-starved Arabidopsis thaliana.
JCGZ_11294	48.96	43.32	72.94	70.84		32.52	33.42	63.53	87.99		PAP	AT5G50400.1 | Symbols: ATPAP27, PAP27 | purple acid phosphatase 27
JCGZ_15713	22.07	30.45	33.76	41.87		3.96	5.54	21.46	49.28		PAP	AT1G13750.1 | Symbols: | PAP1. LOCATED IN: endomembrane system
JCGZ_17535	11.55	5.57	21.54	18.84		7.74	11.95	76.55	120.02		PAP	AT3G07130.1 | Symbols: ATPAP15, PAP15 | purple acid phosphatase 15 Transgenic expression of a novel M. truncatula phytase gene results in improved acquisition of organic phosphorus by Arabidopsis Molecular and biochemical characterization of AtPAP15, a purple acid phosphatase with phytase activity, in Arabidopsis.
JCGZ_15686	121.2	77.42	95.67	138.88		15.14	27.7	42.41	78.84		PAP	AT1G13900.1 | Symbols: PAP2, PURPLE ACID PHOSPHATASE 2 AtPAP2 is a tail-anchored protein in the outer membrane of chloroplasts and mitochondria.
JCGZ_21632	44.48	46.1	54.11	160.34		12.39	21.12	83.98	107.18		DPE	AT4G18930 | Symbols: | RNA ligase/cyclic nucleotide phosphodiesterase family
JCGZ_03448	8.97	4.52	93.81	18.32		0.01	0.01	0.01	0.01		HA	AT3G60330 | Symbols: HA7 | H(+)-ATPase 7; FUNCTIONS IN: hydrogen-exporting ATPase activity, phosphorylative mechanism; INVOLVED IN: cation transport, metabolic process,
JCGZ_14593	2.59	3.13	20.36	8.03		0.01	0.01	0.01	0.01		HA	AT5G62670 | Symbols: AHA11, HA11 | H(+)-ATPase 11
JCGZ_10630	3.79	1.39	3.05	2.44		91.19	61.47	92.09	58.78		MT, ALMT family	AT4G17970 | Symbols: ALMT12, ATALMT12 | aluminum-activated, malate transporter 12 Anion transporter involved in stomatal closure. Gene has 3 splicing variants. AtALMT12 represents an R-type anion channel required for stomatal movement in Arabidopsis guard cells
JCGZ_05874	12.76	18.27	20.53	44.84		8.43	15.58	19.6	9.68		MT, ALMT family	AT3G18440 | Symbols: AtALMT9, ALMT9 | aluminum-activated malate transporter 9 Encodes a vacuolar malate channel.
JCGZ_20394	0.34	5.22	20.19	1.92		0.01	0.01	0.01	0.01		MT, ALMT family	AT4G00910 | Symbols: | Aluminium activated malate transporter family protein
JCGZ_14228	1.72	2.09	37.83	4.19		0.34	0.01	0.01	0.01		MT, ALMT family	AT4G00910 | Symbols: | Aluminium activated malate transporter family protein
JCGZ_00416	2.76	1.91	1.7	4.54		11.18	8.66	9.97	7.39		CT, FRD3 family	AT2G38330 | Symbols: | MATE efflux family protein
JCGZ_21051	23.79	15.83	25.95	18.84		6.19	8.31	6.08	5.1		CT, FRD3 family	AT1G51340 | Symbols: | MATE efflux family protein
JCGZ_16759	5.17	16.53	33.08	11.86		0.01	0.01	0.01	0.01		CT, FRD3 family	AT3G08040 | Symbols: FRD3, MAN1, ATFRD3 | MATE efflux family protein OsFRDL1 is a citrate transporter required for efficient translocation of iron in rice.The FRD3-mediated Efflux of Citrate into the Root Vasculature Is Necessary for Efficient Iron Translocation.
JCGZ_26080	5.17	4.18	54.79	4.71		0.01	0.69	0.84	0.35		CT?	AT1G02260 | Symbols: | Divalent ion symporter FUNCTIONS IN: citrate transmembrane transporter activity, transporter activity; INVOLVED IN: citrate transport, transmembrane transport; LOCATED IN: endomembrane system, integral to membrane;
JCGZ_01454	21.9	7.83	38	89.51		424.3	343.71	652.24	551.73		TIM	AT3G55440 | Symbols: ATCTIMC, TPI, CYTOTPI | triosephosphate isomerase//The Sugar-Metabolic Enzymes Aldolase and Triose-Phosphate Isomerase are Targets of Glutathionylation in Arabidopsis thaliana: Detection using Biotinylated Glutathione.
JCGZ_04016	1.72	7.13	5.94	7.68		440.48	792.7	446.26	667		GDH	AT2G24270 | Symbols: ALDH11A3 | aldehyde dehydrogenase 11A3. NADP-dependent glyceraldehyde-3-phosphate dehydrogenase
JCGZ_07096	56.72	45.76	73.79	84.97		26.84	27.7	48.83	48.92		GDH	AT2G24270 | Symbols: ALDH11A3 | aldehyde dehydrogenase 11A3. NADP-dependent glyceraldehyde-3-phosphate dehydrogenase
JCGZ_22594	287.06	436.51	158.27	451.02		49.55	30.13	17.57	35.02		GAPC	AT1G16300 | Symbols: GAPCP-2 | glyceraldehyde-3-phosphate dehydrogenase of plastid 2
JCGZ_11338	1133.76	856.84	664.97	942.52		688.25	590.63	1159	573.37		GAPC	AT3G04120 | Symbols: GAPC, GAPC-1, GAPC1 | glyceraldehyde-3-phosphate dehydrogenase C subunit 1 encodes cytosolic GADPH (C subunit) involved in the glycolytic pathway but also interacts with H2O2 potentially placing it in a signalling cascade induced by ROS.
JCGZ_17926	341.2	92.21	105.34	65.6		7.91	2.77	20.11	104.89		GAPC	AT3G04120 | Symbols: GAPC, GAPC-1, GAPC1 | glyceraldehyde-3-phosphate dehydrogenase C subunit 1 encodes cytosolic GADPH (C subunit) involved in the glycolytic pathway but also interacts with H2O2 potentially placing it in a signalling cascade induced by ROS.
JCGZ_22601	592.05	1387.83	255.81	537.56		73.47	38.79	24.84	51.56		PGK	AT1G79550 | Symbols: PGK | phosphoglycerate kinase
JCGZ_22602	167.75	222.52	95.5	210.07		7756.88	7577.75	3949.79	4341.47		PGK	AT1G56190 | Symbols: | Phosphoglycerate kinase family protein
JCGZ_16541	23.62	29.05	14.08	14.31		15.31	10.74	4.56	3.87		PGK	AT3G12780 | Symbols: PGK1 | phosphoglycerate kinase 1
JCGZ_12613	122.58	89.77	174.21	171.68		4.82	17.66	20.45	12.14		PCK	AT4G37870 | Symbols: PCK1, PEPCK | phosphoenolpyruvate carboxykinase 1 Expression and manipulation of PHOSPOENOLPYRUVATE CARBOXYKINASE 1 identifies a role for malate metabolism in stomatal closure cytosol.
JCGZ_14741	96.55	100.91	119.59	185.12		266.18	208.3	1465.86	416.21		PEPC	AT3G14940 | Symbols: ATPPC3, PPC3 | phosphoenolpyruvate carboxylase 3 cytosol ?
JCGZ_18263	117.07	69.24	150.13	208.85		347.56	252.11	488.85	716.8		PEPC	AT1G68750 | Symbols: ATPPC4, PPC4 | phosphoenolpyruvate carboxylase 4
JCGZ_02326	32.93	10.79	49.36	24.95		16.52	28.05	335.08	121.26		PEPCK	AT1G08650 | Symbols: PPCK1, ATPPCK1 | phosphoenolpyruvate carboxylase kinase//BHLH32 modulates several biochemical and morphological processes that respond to Pi starvation in Arabidopsis
JCGZ_23539	23.79	17.22	38.34	25.82		3.27	1.56	11.15	16.54		PEPCK	AT3G04530.1 | Symbols: PPCK2, PEPCK2, ATPPCK2 | phosphoenolpyruvate carboxylase kinase 2
JCGZ_24862	248.1	476.53	405.6	1037.43		324.85	660.93	356.88	330.16		ME	AT1G79750 | Symbols: ATNADP-ME4, NADP-ME4 | NADP-malic enzyme 4 The malic enzyme (EC 1.1.1.40) encoded by AtNADP-ME4 is localized to chloroplasts. The gene is expressed throughout the whole plant and during embryogenesis and germination.
JCGZ_07381	187.41	79.51	226.12	121.43		8.43	11.77	19.6	19.71		ME	AT2G19900 | Symbols: ATNADP-ME1, NADP-ME1 | NADP-malic enzyme 1
JCGZ_14683	46.03	98.99	70.74	93.87		42.84	34.46	27.88	28.16		ME	AT2G13560 | Symbols: NAD-ME1 | NAD-dependent malic enzyme 1
JCGZ_14436	66.21	50.63	43.09	90.03		46.63	35.84	54.41	80.43		ME	AT4G00570 | Symbols: NAD-ME2 | NAD-dependent malic enzyme 2
